# Supplementary material for: Differential Gene Expression at the Maternal-Fetal Interface in Preeclampsia Is Influenced by Gestational Age
Source: PLoS One. 2013 Jul 31;8(7):e69848. doi: 10.1371/journal.pone.0069848 (PMC3729459; doi:10.1371/journal.pone.0069848)
Supplement: Table S1 — Genes reported as differentially expressed in PE in the study by Winn et al. [9]. (XLSX) [file pone.0069848.s003.xlsx]

## Sheet: Sheet1
Table S1. Genes reported as differentially expressed in PE in the study by Winn et al.[9]
Affymetrix ID	Gene Symbol	Fold change
207092_at	LEP	11.79
205629_s_at	CRH	636
210511_s_at	INHBA	3.89
205630_at	CRH	3.43
205387_s_at	CGB	332
221200_at	NA	3.29
222033_s_at	FLT1	2.87
227140_at	NA	2.81
210287_s_at	FLT1	281
210796_x_at	SIGLEC6	2.73
214471_x_at	LHB	2.62
203140_at	BCL6	2.6
210141_s_at	INHA	2.6
204926_at	INHBA	2.57
206520_x_at	SIGLEC6	2.5
211918_x_at	PAPPA2	246
228237_at	PAPPA2	238
201809_s_at	ENG	1.97
219888_at	SPAG4	1.92
225467_s_at	RDH13	1.91
222646_s_at	ERO1L	1.91
215990_s_at	BCL6	1.84
203087_s_at	KIF2A	1.84
210732_s_at	LGALS8	1.83
219911_s_at	SLCO4A1	1.82
221665_s_at	EPS8L1	1.79
213236_at	SASH1	1.77
218779_x_at	EPS8L1	1.75
214396_s_at	MBD2	1.71
228758_at	BCL6	1.69
91826_at	EPS8L1	1.68
221655_x_at	EPS8L1	1.66
215812_s_at	SLC6A8	1.65
210589_s_at	GBA	1.64
201185_at	HTRA1	1.61
224817_at	SH3PXD2A	1.6
41644_at	SASH1	1.58
213332_at	PAPPA2	1.57
240055_at	NANOG	1.56
44702_at	SYDE1	1.55
209093_s_at	GBA	1.54
204368_at	SLCO2A1	1.53
201819_at	SCARB1	1.53
214180_at	MAN1C1	1.49
219764_at	F2010	1.48
207169_x_at	DDR1	1.46
219542_at	NEK11	1.46
228740_at	NA	1.42
210749_x_at	DDR1	1.39
202734_at	TRIP10	1.39
1007_s_at	DDR1	1.37
204254_s_at	VDR	134
208200_at	ILIA	1.32
205325_at	PHYHIP	1.32
206662_at	GLRX	1.29
205977_s_at	EPHAt	1.26
236682_at	CCOC96	1.17
227231_at	KIAAl211	-1.27
221485_at	B4GALT5	-1.27
201236_s_at	BTG2	-1.36
238497_at	TMEM136	-1.4
237134_at	NA	-1.44
205952_at	KCNK3	-1.44
231029_at	F5	-144
228950_s_at	GPR177	-1.45
222102_at	GSTA3	-1.48
203184_at	FBN2	-1.54
220889_s_at	CA10	-1.57
227915_at	ASB2	-1.66
205829_at	HS017B1	-1.84
220092_s_at	ANTXR1ITEM8	-1.87
