# Supplementary material for: Differential Gene Expression at the Maternal-Fetal Interface in Preeclampsia Is Influenced by Gestational Age
Source: PLoS One. 2013 Jul 31;8(7):e69848. doi: 10.1371/journal.pone.0069848 (PMC3729459; doi:10.1371/journal.pone.0069848)
Supplement: Table S2 — Genes reported as differentially expressed between between midgestation and term in the study by Winn et al. [11]. (XLSX) [file pone.0069848.s004.xlsx]

## Sheet: Sheet1
Table S2. Genes reported as differentially expressed between between midgestation and term in the study by Winn et al.[11]
Affymetrix ID	Gene Symbol	Fold change
206775_at	CUBN	1.16
823_at	CX3CL1	1.2
219881_s_at	FLJ23053	1.2
229055_at	GPR68	1.21
203896_s_at	PLCB4	1.22
229615_at	NA	1.22
217683_at	HBE1	1.23
209375_at	XPC	1.23
202847_at	PCK2	1.24
207164_s_at	ZNF238	1.25
209159_s_at	NDRG4	1.25
220065_at	TNMD	1.25
223714_at	ZNF256	1.26
233520_s_at	CMYA5	1.26
212261_at	TNRC15	1.26
204754_at	HLF	1.27
226735_at	FLJ90013	1.27
235877_at	NA	1.27
209467_s_at	MKNK1	1.27
222229_x_at	RPL26	1.27
225533_at	PHF19	1.27
225533_at	PHF19	1.27
228249_at	LOC119710	1.27
205950_s_at	CA1	1.28
219431_at	ARHGAP10	1.28
234875_at	RPL7AP3	1.28
202306_at	POLR2G	1.28
203081_at	CTNNBIP1	1.29
219889_at	FRAT1	1.29
219265_at	MOBKL2B	1.29
200034_s_at	RPL6	1.29
200781_s_at	RPS15A	1.29
228882_at	TUB	1.29
219923_at	TRIM45	1.3
202032_s_at	MAN2A2	1.31
219233_s_at	GSDML	1.31
209608_s_at	ACAT2	1.31
203451_at	LDB1	1.32
226499_at	TUBB2	1.32
236266_at	LOC283666	1.32
231047_at	NA	1.32
214076_at	NA	1.32
228233_at	FREM1	1.32
205849_s_at	UQCRB	1.32
221486_at	ENSA	1.33
206793_at	PNMT	1.33
220866_at	ADAMTS6	1.33
200963_x_at	RPL31	1.33
202391_at	BASP1	1.33
222785_x_at	C11orf1	1.33
236982_at	PTTG1IP	1.34
232852_at	LDB2	1.34
232852_at	LDB2	1.34
242846_at	KIAA1217	1.34
243242_at	NA	1.34
208822_s_at	DAP3	1.34
217740_x_at	RPL7A	1.34
230277_at	LOC442602	1.35
240923_at	NA	1.35
201754_at	COX6C	1.35
218950_at	CENTD3	1.36
228679_at	PHYHIPL	1.36
227780_s_at	NA	1.36
201462_at	SCRN1	1.36
226749_at	MRPS9	1.36
200088_x_at	RPL12	1.36
212115_at	C16orf34	1.36
232286_at	AFF3	1.38
204153_s_at	MFNG	1.38
203684_s_at	BCL2	1.38
204761_at	USP6NL	1.38
242417_at	LOC283278	1.38
242909_at	NA	1.38
218927_s_at	CHST12	1.38
204839_at	POP5	1.38
229910_at	SHE	1.39
209805_at	PMS2	1.39
242445_at	FGD4	1.39
213711_at	KRTHB1	1.39
243017_at	LOC158572	1.39
230254_at	C6orf188	1.39
236657_at	NA	1.39
200609_s_at	WDR1	1.39
205353_s_at	PBP	1.39
225908_at	LOC285148	1.39
212933_x_at	RPL13	1.39
218493_at	C16orf33	1.39
223086_x_at	MRPL51	1.39
225908_at	LOC285148	1.39
214607_at	PAK3	1.4
229201_at	NA	1.4
213687_s_at	RPL35A	1.4
207243_s_at	CALM2	1.4
203748_x_at	RBMS1	1.41
200095_x_at	RPS10	1.41
200095_x_at	RPS10	1.41
209110_s_at	RGL2	1.42
202479_s_at	TRIB2	1.42
210751_s_at	RGN	1.42
213001_at	ANGPTL2	1.42
243_g_at	MAP4	1.42
203152_at	MRPL40	1.42
37408_at	MRC2	1.42
220901_at	GPR157	1.43
203099_s_at	CDYL	1.43
239319_at	NA	1.43
202330_s_at	UNG	1.43
200872_at	S100A10	1.43
221489_s_at	SPRY4	1.44
212415_at	40061	1.44
207585_s_at	RPL36AL	1.44
227647_at	KCNE3	1.44
223711_s_at	THY28	1.44
227466_at	LOC285550	1.44
224879_at	C9orf123	1.44
55616_at	CAB2	1.45
212957_s_at	LOC92249	1.45
218654_s_at	MRPS33	1.45
217795_s_at	MGC3222	1.46
229144_at	KIAA1026	1.46
219933_at	GLRX2	1.46
201425_at	ALDH2	1.46
205098_at	CCR1	1.46
226336_at	PPIA	1.46
230800_at	ADCY4	1.47
222537_s_at	CDC42SE1	1.47
210426_x_at	RORA	1.47
205247_at	NOTCH4	1.47
205759_s_at	SULT2B1	1.47
229604_at	CMAH	1.47
231991_at	C20orf160	1.47
224915_x_at	TALDO1	1.47
208856_x_at	RPLP0	1.47
224995_at	SPIRE1	1.47
213592_at	AGTRL1	1.48
223203_at	PRO0659	1.48
202123_s_at	ABL1	1.48
224930_x_at	RPL7A	1.48
215785_s_at	CYFIP2	1.48
223366_at	NA	1.48
201100_s_at	USP9X	1.49
243594_x_at	Spir-2	1.49
229380_at	NA	1.49
222997_s_at	MRPS21	1.49
224707_at	ORF1-FL49	1.49
205866_at	FCN3	1.51
226599_at	KIAA1727	1.51
226599_at	KIAA1727	1.51
201470_at	GSTO1	1.51
210825_s_at	PBP	1.51
218140_x_at	SRPRB	1.51
223095_at	MARVELD1	1.51
212807_s_at	SORT1	1.52
222760_at	FLJ14299	1.52
238587_at	STS-1	1.52
218597_s_at	C10orf70	1.52
206453_s_at	NDRG2	1.53
211628_x_at	FTHP1	1.53
203405_at	DSCR2	1.53
218477_at	TMEM14A	1.53
224867_at	C1orf151	1.53
205458_at	MC1R	1.54
218744_s_at	PACSIN3	1.54
212433_x_at	RPS2	1.54
221556_at	CDC14B	1.54
225272_at	SAT2	1.54
219280_at	WDR9	1.55
203781_at	MRPL33	1.55
203316_s_at	SNRPE	1.55
209237_s_at	SLC23A2	1.56
212266_s_at	SFRS5	1.56
202877_s_at	C1QR1	1.56
220003_at	FLJ11004	1.56
204575_s_at	MMP19	1.56
208847_s_at	ADH5	1.56
209884_s_at	SLC4A7	1.56
207543_s_at	P4HA1	1.56
201913_s_at	COASY	1.57
202695_s_at	STK17A	1.57
232300_at	C10orf116	1.57
202283_at	SERPINF1	1.57
217947_at	CKLFSF6	1.57
209014_at	MAGED1	1.57
203911_at	RAP1GA1	1.58
225259_at	RAB6B	1.58
232224_at	MASP1	1.58
229598_at	COBLL1	1.59
225499_at	C20orf74	1.59
201576_s_at	GLB1	1.59
213864_s_at	NAP1L1	1.59
214710_s_at	CCNB1	1.59
212320_at	TUBB	1.59
205133_s_at	HSPE1	1.59
226651_at	HOMER1	1.59
223092_at	ANKH	1.59
212282_at	MAC30	1.59
221791_s_at	HSPC016	1.59
205011_at	LOH11CR2A	1.6
217892_s_at	EPLIN	1.6
218546_at	FLJ14146	1.61
220456_at	C20orf38	1.61
227250_at	KREMEN1	1.61
217764_s_at	RAB31	1.61
213357_at	GTF2H5	1.61
201201_at	CSTB	1.61
223136_at	AIG1	1.61
203407_at	PPL	1.62
209074_s_at	TU3A	1.64
202112_at	VWF	1.64
205093_at	PEPP3	1.64
226907_at	PPP1R14C	1.64
221766_s_at	C6orf37	1.64
201487_at	CTSC	1.64
204319_s_at	RGS10	1.64
201231_s_at	ENO1	1.64
227291_s_at	BOLA3	1.64
205464_at	SCNN1B	1.65
225467_s_at	RDH13	1.65
200650_s_at	LDHA	1.65
208962_s_at	FADS1	1.65
220750_s_at	LEPRE1	1.65
212195_at	NA	1.65
212951_at	GPR116	1.66
204249_s_at	LMO2	1.66
206176_at	BMP6	1.66
219065_s_at	C2orf4	1.66
219091_s_at	EMILIN3	1.67
201930_at	MCM6	1.67
200839_s_at	CTSB	1.67
203434_s_at	MME	1.67
202429_s_at	PPP3CA	1.67
215189_at	KRTHB6	1.68
221729_at	COL5A2	1.68
201842_s_at	EFEMP1	1.68
225380_at	LOC91461	1.68
212055_at	C18orf10	1.68
226028_at	ROBO4	1.69
210029_at	INDO	1.69
206210_s_at	CETP	1.69
219081_at	ANKHD1	1.69
219090_at	SLC24A3	1.69
208690_s_at	PDLIM1	1.69
201497_x_at	MYH11	1.71
236765_at	NA	1.71
213093_at	PRKCA	1.72
203625_x_at	SKP2	1.72
225646_at	CTSC	1.72
204595_s_at	STC1	1.72
209377_s_at	HMGN3	1.72
221675_s_at	CHPT1	1.72
206834_at	HBD	1.73
210295_at	MAGEA10	1.73
227923_at	SHANK3	1.73
228568_at	FLJ30973	1.73
215001_s_at	GLUL	1.73
202068_s_at	LDLR	1.73
219026_s_at	RASAL2	1.74
202907_s_at	NBN	1.74
203717_at	DPP4	1.74
228109_at	RASGRF2	1.74
226853_at	BMP2K	1.74
228109_at	RASGRF2	1.74
226853_at	BMP2K	1.74
227280_s_at	FLJ40432	1.75
209004_s_at	FBXL5	1.75
201923_at	PRDX4	1.75
213923_at	RAP2B	1.75
217801_at	ATP5E	1.75
227280_s_at	FLJ40432	1.75
205054_at	NEB	1.77
232080_at	HECW2	1.77
211070_x_at	DBI	1.77
200093_s_at	HINT1	1.77
210002_at	GATA6	1.77
213911_s_at	H2AFZ	1.77
202965_s_at	CAPN6	1.78
219452_at	DPEP2	1.78
205291_at	IL2RB	1.79
200832_s_at	SCD	1.79
224002_s_at	FKBP7	1.79
209543_s_at	CD34	1.8
218856_at	TNFRSF21	1.8
209191_at	TUBB6	1.8
213428_s_at	COL6A1	1.8
200629_at	WARS	1.82
209773_s_at	RRM2	1.82
205960_at	PDK4	1.83
209498_at	CEACAM1	1.84
226964_at	NA	1.84
219371_s_at	KLF2	1.85
201193_at	IDH1	1.85
206726_at	PGDS	1.85
221210_s_at	NPL	1.85
201984_s_at	EGFR	1.87
231644_at	NA	1.87
215076_s_at	COL3A1	1.87
204017_at	KDELR3	1.87
229004_at	NA	1.87
228479_at	NA	1.87
238617_at	NA	1.87
229004_at	NA	1.87
205479_s_at	PLAU	1.88
266_s_at	CD24	1.88
219191_s_at	BIN2	1.88
209436_at	SPON1	1.89
222396_at	HN1	1.89
227198_at	AFF3	1.91
221042_s_at	CLMN	1.91
219117_s_at	FKBP11	1.91
201200_at	CREG1	1.91
206059_at	ZNF91	1.92
212277_at	MTMR4	1.92
207076_s_at	ASS	1.92
206584_at	LY96	1.92
204222_s_at	GLIPR1	1.92
225516_at	SLC7A2	1.93
230263_s_at	DOCK5	1.93
232090_at	NA	1.93
208636_at	ACTN1	1.95
218236_s_at	PRKD3	1.95
226763_at	SESTD1	1.95
227123_at	RAB3B	1.96
213541_s_at	ERG	1.97
203335_at	PHYH	1.97
202381_at	ADAM9	1.99
212724_at	RND3	1.99
212327_at	KIAA1102	2
39729_at	PRDX2	2
221802_s_at	KIAA1598	2
225078_at	EMP2	2.01
209343_at	EFHD1	2.03
201599_at	OAT	2.03
202769_at	CCNG2	2.03
203304_at	BAMBI	2.03
209711_at	SLC35D1	2.04
212686_at	PPM1H	2.04
221024_s_at	SLC2A10	2.06
213139_at	SNAI2	2.06
232458_at	COL3A1	2.06
204971_at	CSTA	2.06
214734_at	EXPH5	2.07
202345_s_at	FABP5	2.07
219721_at	FLJ11181	2.07
203343_at	UGDH	2.07
201667_at	GJA1	2.07
223623_at	ECRG4	2.07
213929_at	NA	2.08
203325_s_at	COL5A1	2.08
239459_s_at	CYP19A1	2.1
208949_s_at	LGALS3	2.1
202465_at	PCOLCE	2.11
202037_s_at	SFRP1	2.11
216218_s_at	PLCL2	2.13
225316_at	FLJ14490	2.13
201243_s_at	ATP1B1	2.13
204818_at	HSD17B2	2.14
213247_at	SVEP1	2.14
228141_at	NUDT4	2.14
204943_at	ADAM12	2.16
203087_s_at	KIF2	2.16
209875_s_at	SPP1	2.16
225987_at	STEAP4	2.17
218625_at	NRN1	2.17
203560_at	GGH	2.17
221760_at	MAN1A1	2.17
210316_at	FLT4	2.19
210889_s_at	FCGR2B	2.19
218918_at	MAN1C1	2.2
204114_at	NID2	2.2
209357_at	CITED2	2.2
219014_at	PLAC8	2.2
218162_at	OLFML3	2.22
203139_at	DAPK1	2.23
201744_s_at	LUM	2.23
202404_s_at	COL1A2	2.23
208983_s_at	PECAM1	2.25
200986_at	SERPING1	2.25
232292_at	ZNF100	2.27
210986_s_at	TPM1	2.27
203921_at	CHST2	2.31
203868_s_at	VCAM1	2.35
214505_s_at	FHL1	2.36
201982_s_at	PAPPA	2.38
230250_at	PTPRB	2.39
207558_s_at	PITX2	2.39
201438_at	COL6A3	2.41
233737_s_at	LOC284561	2.46
226517_at	BCAT1	2.48
212713_at	MFAP4	2.55
205033_s_at	DEFA1	2.58
221200_at	NA	2.64
215187_at	FLJ11292	2.69
226834_at	ASAM	2.69
212762_s_at	TCF7L2	2.73
206828_at	TXK	2.75
205403_at	IL1R2	2.77
226464_at	MGC33365	2.79
214657_s_at	TncRNA	2.81
239365_at	SCIN	2.81
239365_at	NA	2.81
206214_at	PLA2G7	2.83
202620_s_at	PLOD2	2.83
210511_s_at	INHBA	2.89
201417_at	SOX4	2.89
205302_at	IGFBP1	3.05
209335_at	DCN	3.05
204457_s_at	GAS1	3.14
204619_s_at	CSPG2	3.16
227241_at	MUC15	3.18
204602_at	DKK1	3.18
207173_x_at	CDH11	3.43
229357_at	ADAMTS5	3.43
219791_s_at	NBLA00301	3.56
209116_x_at	HBB	3.63
205523_at	HAPLN1	3.89
218002_s_at	CXCL14	4
223395_at	ABI3BP	4.29
203548_s_at	LPL	4.59
236034_at	MCPH1	4.69
204664_at	ALPP	4.76
37145_at	GNLY	5.39
205572_at	ANGPT2	6.36
205629_s_at	CRH	10.41
203980_at	FABP4	12.13
