# Supplementary material for: Differential Gene Expression at the Maternal-Fetal Interface in Preeclampsia Is Influenced by Gestational Age
Source: PLoS One. 2013 Jul 31;8(7):e69848. doi: 10.1371/journal.pone.0069848 (PMC3729459; doi:10.1371/journal.pone.0069848)
Supplement: Table S3 — Genes reported as differentially expressed in PE in the study by Loset et al. [8]. (XLSX) [file pone.0069848.s005.xlsx]

## Sheet: Sheet1
Table S3. Genes reported as differentially expressed in PE in the study by Loset et al. [8]
Illumina ID	Gene symbol	Beta value	P value	FDR P value
ILMN_1782259	SLITRK4	−1.0363	4.6 × 10−8	0.0012
ILMN_1680465	ARL5B	0.9122	4.5 × 10−7	0.0039
ILMN_1743367	FZD4	−0.9122	4.1 × 10−7	0.0054
ILMN_1726210	LOC338328	−0.8672	3.7 × 10−6	0.0088
ILMN_1709222	ABCF2	−0.8634	3.5 × 10−6	0.0093
ILMN_1772612	ANGPTL2	−0.8884	4.4 × 10−6	0.0097
ILMN_1659792	HOXD9	−0.8541	3.5 × 10−6	0.0102
ILMN_1813295	LMO3	−0.8992	3.3 × 10−6	0.011
ILMN_1669023	FHL5	−0.8489	3.2 × 10−6	0.0123
ILMN_1658677	DTX3	−0.9038	2.9 × 10−6	0.013
ILMN_1812461	WISP2	−0.8717	6.6 × 10−6	0.0134
ILMN_1776157	SEPT4	−0.8882	2.6 × 10−6	0.014
ILMN_1794370	SEMA5B	−0.8695	8.0 × 10−6	0.0141
ILMN_1719069	FOXN4	−0.8803	7.8 × 10−6	0.0147
ILMN_1733667	DHX35	−0.8537	9.0 × 10−6	0.0149
ILMN_1734276	TMEPAI	−0.8360	1.6 × 10−5	0.0153
ILMN_1701195	PLA2G7	0.8305	1.6 × 10−5	0.0155
ILMN_1687821	C16orf45	−0.8218	1.4 × 10−5	0.0156
ILMN_1736911	TMOD1	−0.8178	1.5 × 10−5	0.0157
ILMN_1744487	C1QTNF5	−0.8113	1.7 × 10−5	0.0157
ILMN_1767556	C10orf10	−0.7966	1.3 × 10−5	0.0158
ILMN_1668249	TMEM112	−0.8079	1.6 × 10−5	0.0158
ILMN_1788462	AMD1	0.8027	1.4 × 10−5	0.016
ILMN_1665945	ACBD3	0.8297	1.3 × 10−5	0.0164
ILMN_1657803	CFH	−0.8780	2.5 × 10−6	0.0164
ILMN_1880012	SEMA5A	0.8208	2.7 × 10−5	0.0168
ILMN_1763036	CLCN6	−0.8027	2.4 × 10−5	0.017
ILMN_1710962	TMEM97	0.8236	2.6 × 10−5	0.0171
ILMN_1801927	FIGLA	−0.8616	1.1 × 10−5	0.0171
ILMN_1673773	GALNTL4	−0.7998	2.3 × 10−5	0.0172
ILMN_1711516	ATP6V1A	0.8101	1.2 × 10−5	0.0172
ILMN_1715555	DBP	−0.7916	1.3 × 10−5	0.0172
ILMN_1779632	TMEM1	0.8054	2.6 × 10−5	0.0172
ILMN_1685703	ACOX2	−0.8253	2.2 × 10−5	0.0173
ILMN_1711157	NOTCH4	−0.7709	2.5 × 10−5	0.0174
ILMN_1740160	PLCG1	−0.8077	2.1 × 10−5	0.0176
ILMN_1834017	Hs.573236	0.8058	2.3 × 10−5	0.0176
ILMN_1798076	HOXD3	−0.8238	2.3 × 10−5	0.0176
ILMN_1705985	PIGA	0.7983	2.6 × 10−5	0.0177
ILMN_1772302	MTHFS	0.7802	2.9 × 10−5	0.0178
ILMN_1781791	PRRG1	0.7681	3.2 × 10−5	0.0179
ILMN_1748812	TMEM130	−0.7814	3.0 × 10−5	0.0179
ILMN_1680774	LOC730994	−0.8034	2.0 × 10−5	0.0179
ILMN_1755120	MAN1A2	0.8519	1.3 × 10−5	0.018
ILMN_1788166	TTK	0.8169	2.1 × 10−5	0.0181
ILMN_1685608	NPTX2	−0.7865	3.1 × 10−5	0.0181
ILMN_1678842	THBS2	−0.8054	3.2 × 10−5	0.0182
ILMN_1813430	TRIM69	−0.8120	3.5 × 10−5	0.0192
ILMN_1675936	HIGD1B	−0.8060	3.9 × 10−5	0.0202
ILMN_1877909	Hs.125533	−0.7992	3.7 × 10−5	0.0202
ILMN_1803279	TMED5	0.7904	3.8 × 10−5	0.0202
ILMN_1700202	TMEM135	0.7615	4.1 × 10−5	0.0206
ILMN_1727589	SULT2B1	0.7826	4.2 × 10−5	0.0209
ILMN_1811873	RARRES2	−0.7690	4.4 × 10−5	0.0214
ILMN_1703955	FBXO32	−0.8049	4.8 × 10−5	0.0225
ILMN_1731358	ZNF532	−0.7974	4.7 × 10−5	0.0226
ILMN_1682937	RSPO1	−0.7973	5.0 × 10−5	0.023
ILMN_1695947	SCN4B	−0.7948	5.8 × 10−5	0.0234
ILMN_1707342	LRIG1	−0.7679	5.8 × 10−5	0.0235
ILMN_1781626	C1S	−0.7833	5.7 × 10−5	0.0236
ILMN_1676215	DLG2	−0.7928	5.6 × 10−5	0.0238
ILMN_1880210	Hs.179213	0.7666	5.7 × 10−5	0.0239
ILMN_1767225	NOD1	−0.7808	5.3 × 10−5	0.0239
ILMN_1793410	SNTB1	0.7636	5.5 × 10−5	0.0239
ILMN_1752837	ARL8B	0.7644	5.3 × 10−5	0.0241
ILMN_1791949	PGBD1	−0.7478	5.5 × 10−5	0.0243
ILMN_1859863	Hs.555181	0.7667	6.4 × 10−5	0.0248
ILMN_1782788	CSDA	−0.7756	6.3 × 10−5	0.0251
ILMN_1727740	SYNCRIP	0.6949	6.7 × 10−5	0.0253
ILMN_1677396	NDFIP2	0.7591	6.6 × 10−5	0.0253
ILMN_1744191	SLC6A1	−0.7914	6.9 × 10−5	0.0253
ILMN_1656129	SLC39A10	0.7306	6.8 × 10−5	0.0253
ILMN_1809639	TMEM26	0.7732	7.9 × 10−5	0.0287
ILMN_1786326	KCTD15	−0.7853	8.2 × 10−5	0.0291
ILMN_1651343	ITGA11	−0.7812	8.2 × 10−5	0.0292
ILMN_1739887	RBP5	−0.7607	8.7 × 10−5	0.0304
ILMN_1716247	FIBIN	−0.7760	8.9 × 10−5	0.0307
ILMN_1752668	DAAM2	−0.7617	1.0 × 10−4	0.0309
ILMN_1789243	VPS33B	−0.7368	1.0 × 10−4	0.0312
ILMN_1763852	ACACB	−0.7651	9.6 × 10−5	0.0314
ILMN_1731561	ROBO3	−0.7335	1.0 × 10−4	0.0314
ILMN_1672635	GEFT	−0.7711	9.3 × 10−5	0.0315
ILMN_1691181	TXNDC1	0.7498	1.1 × 10−4	0.0315
ILMN_1742034	MYOC	−0.7416	1.0 × 10−4	0.0315
ILMN_1761968	PPP1R14A	−0.7785	9.5 × 10−5	0.0315
ILMN_1703142	MARCH2	−0.7337	1.0 × 10−4	0.0316
ILMN_1752225	ST7OT1	−0.7606	9.8 × 10−5	0.0318
ILMN_1667692	PTGIS	−0.7787	9.5 × 10−5	0.0318
ILMN_1691457	APOBEC3B	0.7343	1.0 × 10−4	0.0319
ILMN_1728979	CCDC74B	−0.7428	1.2 × 10−4	0.032
ILMN_1688346	ZNF800	0.7259	1.2 × 10−4	0.0323
ILMN_1682428	C1orf59	0.7635	1.2 × 10−4	0.0323
ILMN_1755173	PLEKHA4	−0.7470	1.1 × 10−4	0.0324
ILMN_1782954	UBE2K	0.719	1.2 × 10−4	0.0324
ILMN_1735996	NOX4	−0.7504	1.3 × 10−4	0.0325
ILMN_1680110	C10orf116	−0.7497	1.2 × 10−4	0.0325
ILMN_1755832	NOTCH3	−0.7589	1.1 × 10−4	0.0325
ILMN_1800463	UCKL1	−0.7338	1.2 × 10−4	0.0326
ILMN_1674337	FKBP2	0.7401	1.2 × 10−4	0.0327
ILMN_1807171	PLA2G5	−0.7349	1.3 × 10−4	0.0327
ILMN_1724671	MAP6	−0.7623	1.2 × 10−4	0.0328
ILMN_1655117	WDR19	−0.7425	1.3 × 10−4	0.0328
ILMN_1706511	TEF	−0.7288	1.1 × 10−4	0.0328
ILMN_1677018	HOXA4	−0.7424	1.3 × 10−4	0.0333
ILMN_1785646	PMP22	−0.7487	1.3 × 10−4	0.0334
ILMN_1709661	ZNF563	−0.7481	1.4 × 10−4	0.0334
ILMN_1736863	TMEM140	−0.7336	1.3 × 10−4	0.0337
ILMN_1807379	WHSC1L1	0.7237	1.4 × 10−4	0.0338
ILMN_1740842	SALL2	−0.7458	1.4 × 10−4	0.034
ILMN_1734229	SPPL2A	0.7168	1.4 × 10−4	0.0343
ILMN_1696003	GNAI3	0.7101	1.5 × 10−4	0.0343
ILMN_1793770	DNAJB6	−0.7448	1.4 × 10−4	0.0343
ILMN_1797861	IL6ST	0.7406	1.6 × 10−4	0.0353
ILMN_1720865	OSBPL7	−0.7298	1.6 × 10−4	0.0355
ILMN_1713978	SDF2	0.7243	1.6 × 10−4	0.0356
ILMN_1682231	TTMB	−0.7581	1.6 × 10−4	0.0356
ILMN_1684554	COL16A1	−0.7316	1.5 × 10−4	0.0356
ILMN_1778595	SLN	−0.7375	1.6 × 10−4	0.0356
ILMN_1811790	FKHL18	−0.7197	1.6 × 10−4	0.0357
ILMN_1712461	CBLN1	−0.7413	1.5 × 10−4	0.0358
ILMN_1815874	NANS	0.7205	1.7 × 10−4	0.0359
ILMN_1720819	LOC653566	0.6515	1.7 × 10−4	0.0359
ILMN_1669898	EGFL7	−0.6935	1.5 × 10−4	0.0359
ILMN_1740441	CYB5R3	−0.7263	1.7 × 10−4	0.036
ILMN_1700274	TMEM47	−0.7303	1.6 × 10−4	0.036
ILMN_1720889	SC4MOL	0.6822	1.7 × 10−4	0.0367
ILMN_1793543	C1orf51	−0.7115	1.8 × 10−4	0.0376
ILMN_1734288	DUSP18	−0.7243	1.9 × 10−4	0.0383
ILMN_1678998	LRRC14	−0.7119	1.9 × 10−4	0.0383
ILMN_1791508	MMP28	−0.7246	1.9 × 10−4	0.0385
ILMN_1688295	ZNF219	−0.7437	1.9 × 10−4	0.0388
ILMN_1770293	KLF5	0.7122	1.9 × 10−4	0.0388
ILMN_1886424	Hs.559870	−0.7236	1.9 × 10−4	0.0388
ILMN_1697006	LOC642361	−0.6926	2.2 × 10−4	0.04
ILMN_1673543	PGM2	0.6845	2.0 × 10−4	0.0401
ILMN_1742230	BAZ1A	0.7376	2.1 × 10−4	0.0401
ILMN_1659843	DNAJC3	0.7094	2.1 × 10−4	0.0401
ILMN_1696585	C20orf42	0.7335	2.1 × 10−4	0.0402
ILMN_1763641	ZNF614	0.7013	2.1 × 10−4	0.0402
ILMN_1726678	HSPC047	−0.7153	2.0 × 10−4	0.0402
ILMN_1779034	NADSYN1	−0.6854	2.1 × 10−4	0.0402
ILMN_1705253	PTPRD	0.7342	2.1 × 10−4	0.0403
ILMN_1837017	Hs.543359	−0.7281	2.1 × 10−4	0.0405
ILMN_1829490	Hs.445732	0.6957	2.2 × 10−4	0.0409
ILMN_1714691	HOXD10	−0.7265	2.3 × 10−4	0.0413
ILMN_1803213	MXRA5	−0.7061	2.3 × 10−4	0.0416
ILMN_1732158	FMO2	−0.6950	2.4 × 10−4	0.0424
ILMN_1681938	ALDH8A1	0.6875	2.4 × 10−4	0.0424
ILMN_1753243	DNAJB11	0.7183	2.5 × 10−4	0.0431
ILMN_1793846	BZW1	0.7033	2.7 × 10−4	0.0431
ILMN_1852159	Hs.557431	−0.7234	2.4 × 10−4	0.0432
ILMN_1805992	KIAA1598	0.7077	2.4 × 10−4	0.0433
ILMN_1740512	MGC39900	−0.7227	2.6 × 10−4	0.0433
ILMN_1708916	PDZD4	−0.7075	2.7 × 10−4	0.0434
ILMN_1773563	TGFB1I1	−0.7335	2.6 × 10−4	0.0435
ILMN_1674184	C12orf59	0.7122	2.6 × 10−4	0.0436
ILMN_1657483	SEC23B	0.6717	2.7 × 10−4	0.0436
ILMN_1772540	ASCIZ	0.6872	2.6 × 10−4	0.0438
ILMN_1756862	APOL3	−0.7021	2.8 × 10−4	0.0438
ILMN_1685413	ALG8	0.6986	2.8 × 10−4	0.0439
ILMN_1686645	UTP14C	0.6746	2.8 × 10−4	0.044
ILMN_1813746	CORO2A	0.7135	2.6 × 10−4	0.044
ILMN_1765557	OLFML2B	−0.6714	2.7 × 10−4	0.0441
ILMN_1740586	PLA2G2A	−0.7049	2.6 × 10−4	0.0443
ILMN_1758750	EARS2	0.7199	2.6 × 10−4	0.0444
ILMN_1703178	SCG2	−0.7239	2.6 × 10−4	0.0444
ILMN_1710522	RUNX1T1	−0.6886	3.1 × 10−4	0.0444
ILMN_1730048	C7orf26	−0.6943	2.9 × 10−4	0.0444
ILMN_1722855	VEGFB	−0.7039	3.0 × 10−4	0.0445
ILMN_1752915	GMFB	0.6872	2.6 × 10−4	0.0445
ILMN_1702124	LNX2	0.7044	3.0 × 10−4	0.0445
ILMN_1695299	PDLIM3	−0.7140	3.1 × 10−4	0.0445
ILMN_1666364	COQ10A	−0.6949	2.6 × 10−4	0.0445
ILMN_1756942	SP3	0.6849	3.1 × 10−4	0.0445
ILMN_1750386	NPPA	−0.6947	3.1 × 10−4	0.0445
ILMN_1685433	COL8A1	−0.6900	2.9 × 10−4	0.0445
ILMN_1665095	NELF	−0.7203	2.9 × 10−4	0.0445
ILMN_1695316	SLC39A8	0.6843	2.9 × 10−4	0.0446
ILMN_1749338	ANKRD29	−0.6916	3.0 × 10−4	0.0446
ILMN_1692340	ZNF662	−0.7117	2.9 × 10−4	0.0447
ILMN_1730612	DBNDD2	−0.7208	3.1 × 10−4	0.0447
ILMN_1778523	KLF9	−0.6988	3.0 × 10−4	0.0447
ILMN_1813175	LPHN1	−0.6905	3.0 × 10−4	0.0447
ILMN_1800103	LOC731196	0.6977	2.9 × 10−4	0.0447
ILMN_1801583	ASPN	−0.7233	2.9 × 10−4	0.0447
ILMN_1740024	NAALAD2	−0.6949	3.0 × 10−4	0.0449
ILMN_1683133	KLF15	−0.6842	3.2 × 10−4	0.0451
ILMN_1801441	RFTN2	−0.6948	3.2 × 10−4	0.0452
ILMN_1719097	C18orf8	−0.7098	3.2 × 10−4	0.0452
ILMN_1723689	RANBP3	−0.6899	3.2 × 10−4	0.0452
ILMN_1790052	MMP23A	−0.7011	3.3 × 10−4	0.0456
ILMN_1679262	DPYSL3	−0.7208	3.3 × 10−4	0.0458
ILMN_1683487	ZNF154	−0.6905	3.3 × 10−4	0.046
ILMN_1710284	HES1	−0.7019	3.4 × 10−4	0.0462
ILMN_1728710	ZNF816A	0.6975	3.5 × 10−4	0.0462
ILMN_1685156	ADCY6	−0.6890	3.5 × 10−4	0.0464
ILMN_1721087	SHC2	−0.6788	3.5 × 10−4	0.0465
ILMN_1700811	UBFD1	0.6888	3.5 × 10−4	0.0466
ILMN_1661066	LOC644596	−0.6663	3.5 × 10−4	0.0466
ILMN_1733769	NPNT	−0.7029	3.5 × 10−4	0.0466
ILMN_1784948	SPOCD1	−0.7223	3.6 × 10−4	0.0467
ILMN_1727574	LOC152485	−0.6904	3.5 × 10−4	0.0467
ILMN_1724984	EIF2AK3	0.6981	3.7 × 10−4	0.0467
ILMN_1660305	2'-PDE	0.7031	3.5 × 10−4	0.0468
ILMN_1782057	ATP8B2	−0.7041	3.6 × 10−4	0.0468
ILMN_1751072	SRPRB	0.6672	3.7 × 10−4	0.0468
ILMN_1740609	CCL15	−0.6697	3.7 × 10−4	0.0468
ILMN_1669982	CCDC85A	−0.6858	3.6 × 10−4	0.0468
ILMN_1807515	CSTF2T	0.6892	3.5 × 10−4	0.0469
ILMN_1657361	CBX7	−0.6904	3.8 × 10−4	0.0469
ILMN_1801043	GSN	−0.7028	3.7 × 10−4	0.0469
ILMN_1738116	TMEM119	−0.6425	3.7 × 10−4	0.047
ILMN_1760890	SEPN1	−0.6762	3.8 × 10−4	0.0473
ILMN_1728785	GPR116	−0.6903	3.8 × 10−4	0.0475
ILMN_1744647	CAND1	0.6883	3.9 × 10−4	0.0479
ILMN_1757440	FAM69B	−0.6706	3.9 × 10−4	0.048
ILMN_1783805	PNMA3	−0.7005	3.9 × 10−4	0.0482
ILMN_1809098	TAS2R1	0.7013	4.1 × 10−4	0.049
ILMN_1719759	TNC	−0.7107	4.1 × 10−4	0.0491
ILMN_1811313	SLIT3	−0.6810	4.0 × 10−4	0.0491
ILMN_1700432	ITPKB	−0.6983	4.1 × 10−4	0.0495
ILMN_1809488	SPCS2	0.6204	4.2 × 10−4	0.0498
ILMN_1795338	YPEL1	−0.6528	4.3 × 10−4	0.0505
ILMN_1736242	PLEKHG4	−0.6879	4.3 × 10−4	0.0506
ILMN_1696568	ATP2C1	0.6572	4.3 × 10−4	0.0507
ILMN_1766925	CDH13	−0.7020	4.3 × 10−4	0.0509
ILMN_1698252	FANCB	0.6928	4.5 × 10−4	0.0526
ILMN_1781149	INMT	−0.6688	4.6 × 10−4	0.053
ILMN_1665437	CYP2E1	−0.6839	4.6 × 10−4	0.0531
ILMN_1773395	RDH5	−0.6860	4.6 × 10−4	0.0533
ILMN_1665483	KIAA0020	0.6892	4.6 × 10−4	0.0534
ILMN_1666545	GCNT1	0.6953	4.6 × 10−4	0.0535
ILMN_1743864	FOXC1	−0.6694	4.8 × 10−4	0.0542
ILMN_1709486	SRPX	−0.6834	4.8 × 10−4	0.0543
ILMN_1676088	MSRB3	−0.6889	4.8 × 10−4	0.0543
ILMN_1771238	CHM	0.6744	4.9 × 10−4	0.0544
ILMN_1656807	RPL27	−0.6987	4.9 × 10−4	0.0545
ILMN_1711826	SLC24A2	−0.6804	5.0 × 10−4	0.0545
ILMN_1660730	SLC7A3	−0.6816	4.9 × 10−4	0.0546
ILMN_1849218	Hs.559564	−0.6910	4.9 × 10−4	0.0547
ILMN_1726752	APTX	0.6732	4.9 × 10−4	0.0548
ILMN_1739640	DCHS1	−0.6808	5.0 × 10−4	0.055
ILMN_1686968	FLJ25476	−0.6856	5.1 × 10−4	0.0557
ILMN_1718044	ELAC2	−0.6695	5.3 × 10−4	0.0562
ILMN_1799836	HOXA2	−0.7036	5.3 × 10−4	0.0563
ILMN_1658847	MGC61598	−0.6363	5.3 × 10−4	0.0565
ILMN_1764619	FLJ45244	−0.6691	5.3 × 10−4	0.0567
ILMN_1739521	NLGN1	0.6893	5.4 × 10−4	0.0568
ILMN_1710675	XBP1	0.6814	5.3 × 10−4	0.0568
ILMN_1772810	SHANK3	−0.6733	5.4 × 10−4	0.057
ILMN_1693481	ATP2B3	0.6669	5.3 × 10−4	0.057
ILMN_1671106	GJA4	−0.6706	5.3 × 10−4	0.0572
ILMN_1773757	SLC26A8	0.6936	5.5 × 10−4	0.0573
ILMN_1680652	SELENBP1	−0.6566	5.6 × 10−4	0.0585
ILMN_1813528	CCBE1	−0.6806	5.7 × 10−4	0.0587
ILMN_1715175	MET	0.6834	5.7 × 10−4	0.0587
ILMN_1688160	WDR27	−0.6906	5.7 × 10−4	0.0587
ILMN_1805842	FHL1	−0.6833	5.6 × 10−4	0.0587
ILMN_1806301	GOLGA1	−0.6603	5.8 × 10−4	0.0595
ILMN_1734653	FNDC1	−0.6810	5.9 × 10−4	0.0596
ILMN_1706935	CCDC136	−0.6766	5.9 × 10−4	0.0597
ILMN_1727091	ACMSD	0.6688	5.9 × 10−4	0.0597
ILMN_1740385	CEP164	−0.6244	5.9 × 10−4	0.0598
ILMN_1746517	KYNU	0.6445	6.0 × 10−4	0.0598
ILMN_1801246	IFITM1	−0.6716	6.0 × 10−4	0.0599
ILMN_1756784	FREQ	−0.6824	6.1 × 10−4	0.0599
ILMN_1652389	CALML4	−0.6783	6.1 × 10−4	0.06
ILMN_1794038	FAM49A	0.6333	6.1 × 10−4	0.0601
ILMN_1758731	CYP2J2	0.6767	6.1 × 10−4	0.0602
ILMN_1707380	PRELP	−0.6844	6.1 × 10−4	0.0603
ILMN_1801226	DOCK6	−0.6576	6.1 × 10−4	0.0605
ILMN_1766386	LOC401433	−0.6178	6.2 × 10−4	0.0607
ILMN_1763657	CXXC4	−0.6560	6.3 × 10−4	0.0608
ILMN_1777221	C21orf51	−0.6266	6.3 × 10−4	0.0612
ILMN_1712199	C12orf49	0.6531	6.4 × 10−4	0.0619
ILMN_1741801	CDC7	0.6725	6.6 × 10−4	0.0631
ILMN_1891067	Hs.553187	0.6413	6.6 × 10−4	0.0632
ILMN_1663843	RAB1A	0.6529	6.7 × 10−4	0.0632
ILMN_1792571	ARHGEF15	−0.6508	6.7 × 10−4	0.0632
ILMN_1790315	FLJ21062	−0.6657	6.6 × 10−4	0.0634
ILMN_1733756	COL12A1	−0.6799	6.8 × 10−4	0.0638
ILMN_1812701	C4orf33	0.6666	6.8 × 10−4	0.064
ILMN_1782257	METT11D1	−0.6653	6.9 × 10−4	0.0643
ILMN_1691112	PIGN	0.6741	6.9 × 10−4	0.0646
ILMN_1756086	INTS3	−0.6306	6.9 × 10−4	0.0648
ILMN_1710303	TTC25	−0.6482	7.0 × 10−4	0.0651
ILMN_1785765	TM9SF2	0.6617	7.1 × 10−4	0.0656
ILMN_1684321	CYB5B	0.6858	7.1 × 10−4	0.0658
ILMN_1722244	ZBTB16	−0.6734	7.2 × 10−4	0.066
ILMN_1787906	ARHGEF10	−0.6634	7.3 × 10−4	0.0668
ILMN_1736974	SOX12	−0.6435	7.4 × 10−4	0.0668
ILMN_1808590	GUCY1A3	−0.6252	7.3 × 10−4	0.0669
ILMN_1751559	C16orf30	−0.6442	7.4 × 10−4	0.0671
ILMN_1774427	CALCOCO1	−0.6804	7.7 × 10−4	0.0682
ILMN_1657502	MRGPRF	−0.6781	7.6 × 10−4	0.0682
ILMN_1652128	LMBRD1	0.6306	7.8 × 10−4	0.0683
ILMN_1808417	NPHP4	−0.6615	7.7 × 10−4	0.0684
ILMN_1657194	TSNAXIP1	−0.6513	7.7 × 10−4	0.0684
ILMN_1680948	LMOD1	−0.6757	7.7 × 10−4	0.0684
ILMN_1703471	ATF6	0.6569	7.6 × 10−4	0.0684
ILMN_1728742	C5orf4	−0.6564	7.8 × 10−4	0.0686
ILMN_1702861	SGCD	−0.6460	7.6 × 10−4	0.0686
ILMN_1868150	Hs.98581	−0.6645	7.9 × 10−4	0.0686
ILMN_1694325	NFIX	−0.6525	7.8 × 10−4	0.0687
ILMN_1748432	ZNF525	0.671	8.0 × 10−4	0.0691
ILMN_1743357	XPNPEP2	−0.6388	8.0 × 10−4	0.0694
ILMN_1782125	DSC2	0.6142	8.0 × 10−4	0.0695
ILMN_1687967	NTRK3	−0.6630	8.1 × 10−4	0.0699
ILMN_1685286	PPP1R12C	−0.6754	8.3 × 10−4	0.071
ILMN_1756937	ST8SIA4	0.647	8.3 × 10−4	0.0711
ILMN_1794534	CCDC81	−0.6588	8.4 × 10−4	0.0712
ILMN_1793615	ME3	−0.6720	8.5 × 10−4	0.0716
ILMN_1885397	Hs.503590	−0.6606	8.5 × 10−4	0.0717
ILMN_1759375	ZNF133	−0.6532	8.5 × 10−4	0.0719
ILMN_1796851	FOXL2	−0.6417	8.6 × 10−4	0.072
ILMN_1703105	ALKBH3	−0.6275	8.5 × 10−4	0.072
ILMN_1678710	PHYHIPL	0.6064	8.8 × 10−4	0.0733
ILMN_1758398	GUK1	−0.6158	8.9 × 10−4	0.0735
ILMN_1796734	SPARC	−0.6468	8.8 × 10−4	0.0737
ILMN_1653856	STS-1	0.6288	8.9 × 10−4	0.0739
ILMN_1795251	SPARCL1	−0.6301	9.0 × 10−4	0.0746
ILMN_1717206	CLEC14A	−0.6376	9.2 × 10−4	0.0754
ILMN_1739496	PRRX1	−0.6477	9.2 × 10−4	0.0754
ILMN_1718552	CXCL13	−0.6037	9.2 × 10−4	0.0755
ILMN_1797191	KIAA0040	0.6227	9.2 × 10−4	0.0757
ILMN_1737705	KIAA0701	0.6459	9.5 × 10−4	0.077
ILMN_1682781	TEAD2	−0.6440	9.5 × 10−4	0.0771
ILMN_1673352	IFITM2	−0.6409	9.6 × 10−4	0.0772
ILMN_1750158	ACOX1	0.6554	9.7 × 10−4	0.0772
ILMN_1657156	KIAA0495	−0.6716	9.7 × 10−4	0.0773
ILMN_1787576	CLCNKA	−0.6609	9.6 × 10−4	0.0773
ILMN_1665449	ROBO4	−0.6256	9.7 × 10−4	0.0773
ILMN_1796018	NFATC4	−0.6726	9.6 × 10−4	0.0774
ILMN_1765118	SLC43A1	−0.6174	9.9 × 10−4	0.0784
ILMN_1785424	ABLIM1	−0.6004	9.9 × 10−4	0.0784
ILMN_1701204	VEGFC	−0.6393	9.9 × 10−4	0.0784
ILMN_1769186	CBFB	0.6454	1.0 × 10−3	0.0785
ILMN_1651958	MGP	−0.6404	1.0 × 10−3	0.0786
ILMN_1770803	BNIP2	0.6074	1.0 × 10−3	0.0786
ILMN_1720452	LONRF3	0.6477	1.0 × 10−3	0.0786
ILMN_1780349	TPR	−0.6328	1.0 × 10−3	0.0792
ILMN_1818018	Hs.576997	0.6451	1.0 × 10−3	0.0793
ILMN_1724424	PRRT2	−0.6496	1.0 × 10−3	0.0794
ILMN_1760849	NETO2	0.6201	1.0 × 10−3	0.0794
ILMN_1773742	DNAJB9	0.6452	1.0 × 10−3	0.0794
ILMN_1792529	TAOK2	−0.6358	1.0 × 10−3	0.0796
ILMN_1740772	APBB3	−0.6393	1.1 × 10−3	0.0796
ILMN_1737604	FLJ10986	0.6581	1.0 × 10−3	0.0796
ILMN_1742272	REN	−0.6262	1.1 × 10−3	0.0798
ILMN_1806403	RASL12	−0.6338	1.1 × 10−3	0.0798
ILMN_1715647	VANGL2	−0.6544	1.1 × 10−3	0.08
ILMN_1655913	NUCB2	0.6408	1.1 × 10−3	0.0801
ILMN_1736080	SETDB1	−0.6417	1.1 × 10−3	0.0805
ILMN_1663033	TMEM129	−0.6319	1.1 × 10−3	0.0809
ILMN_1697585	ACTR6	0.6055	1.1 × 10−3	0.0817
ILMN_1711124	MARVELD2	0.6463	1.1 × 10−3	0.082
ILMN_1711919	SCYL2	0.5937	1.1 × 10−3	0.0821
ILMN_1669142	NARG1	0.6007	1.1 × 10−3	0.0822
ILMN_1678862	FUT11	0.6192	1.1 × 10−3	0.0822
ILMN_1768393	SNRPD1	0.5974	1.1 × 10−3	0.0822
ILMN_1782938	SLC16A10	0.5965	1.1 × 10−3	0.0822
ILMN_1899428	Hs.483540	−0.6320	1.1 × 10−3	0.0825
ILMN_1748845	NGFB	−0.6390	1.1 × 10−3	0.0832
ILMN_1767722	AFTPH	0.6445	1.2 × 10−3	0.0837
ILMN_1791545	KRT23	0.6391	1.2 × 10−3	0.0838
ILMN_1747183	GLT8D3	0.6353	1.2 × 10−3	0.0839
ILMN_1815666	ATP2A2	0.634	1.2 × 10−3	0.084
ILMN_1761425	OLFML2A	−0.6347	1.2 × 10−3	0.0843
ILMN_1794825	ALDH3A2	−0.6101	1.2 × 10−3	0.0845
ILMN_1767459	POLR3B	0.622	1.2 × 10−3	0.0851
ILMN_1717905	WDR42A	−0.6202	1.2 × 10−3	0.0853
ILMN_1682404	SETMAR	−0.6306	1.2 × 10−3	0.0861
ILMN_1725338	CLDN23	0.6369	1.2 × 10−3	0.0863
ILMN_1765371	LUC7L	−0.6428	1.2 × 10−3	0.0863
ILMN_1756118	PPM1F	−0.5914	1.2 × 10−3	0.0864
ILMN_1793621	ZFYVE27	0.6345	1.2 × 10−3	0.0865
ILMN_1654945	DNMT3A	0.6434	1.2 × 10−3	0.0866
ILMN_1754364	CPA1	0.6196	1.2 × 10−3	0.0866
ILMN_1663640	MAOA	0.6353	1.3 × 10−3	0.0874
ILMN_1728581	C3orf18	−0.6159	1.3 × 10−3	0.0876
ILMN_1736834	SKIL	0.6206	1.3 × 10−3	0.0883
ILMN_1800731	MBD5	−0.6235	1.3 × 10−3	0.0884
ILMN_1805098	PDE1B	−0.6434	1.3 × 10−3	0.0884
ILMN_1769764	ANKRD55	0.609	1.3 × 10−3	0.0885
ILMN_1814015	CDH17	−0.6315	1.3 × 10−3	0.0885
ILMN_1802669	PPP3CB	−0.6361	1.3 × 10−3	0.0888
ILMN_1800512	HMOX1	0.5922	1.3 × 10−3	0.0888
ILMN_1772731	HAGH	−0.6280	1.3 × 10−3	0.089
ILMN_1756573	NDUFA4L2	−0.6186	1.3 × 10−3	0.0891
ILMN_1686464	SLCO4C1	0.6381	1.3 × 10−3	0.0903
ILMN_1769083	GSTA3	0.6117	1.3 × 10−3	0.0904
ILMN_1687410	OSBPL11	0.6035	1.4 × 10−3	0.0918
ILMN_1651611	LDLR	0.6122	1.4 × 10−3	0.0937
ILMN_1665123	NMNAT3	−0.6152	1.4 × 10−3	0.0938
ILMN_1651370	USP21	−0.6228	1.4 × 10−3	0.0939
ILMN_1774110	CHN2	0.6275	1.4 × 10−3	0.095
ILMN_1730662	LOC401431	−0.6048	1.4 × 10−3	0.095
ILMN_1753554	FNDC3B	0.6167	1.4 × 10−3	0.095
ILMN_1734254	ZNF770	0.5801	1.4 × 10−3	0.0951
ILMN_1801889	MYO16	−0.6401	1.4 × 10−3	0.0951
ILMN_1703074	CPD	0.6178	1.4 × 10−3	0.0952
ILMN_1885728	KIAA1147	0.6203	1.5 × 10−3	0.0952
ILMN_1652594	ACTR5	−0.6197	1.4 × 10−3	0.0953
ILMN_1672287	MYNN	0.6237	1.5 × 10−3	0.0954
ILMN_1680113	BZRAP1	−0.6340	1.5 × 10−3	0.0966
ILMN_1660282	POPDC2	−0.6316	1.5 × 10−3	0.0967
ILMN_1683441	NCAPD3	−0.6169	1.5 × 10−3	0.0968
ILMN_1761486	C13orf34	0.6187	1.5 × 10−3	0.097
ILMN_1894569	Hs.571048	0.6106	1.5 × 10−3	0.097
ILMN_1751086	DKFZP564J0863	0.578	1.5 × 10−3	0.097
ILMN_1656386	SEC24D	0.6073	1.5 × 10−3	0.0971
ILMN_1760271	ZBTB41	0.6038	1.5 × 10−3	0.0972
ILMN_1702683	SLC33A1	0.6196	1.5 × 10−3	0.0972
ILMN_1878019	Hs.278285	0.6348	1.5 × 10−3	0.0973
ILMN_1806487	FAM109B	−0.5735	1.5 × 10−3	0.0973
ILMN_1779748	ASMTL	−0.6146	1.5 × 10−3	0.0974
ILMN_1770084	TACC1	−0.6145	1.6 × 10−3	0.0974
ILMN_1707534	NKRF	0.6044	1.6 × 10−3	0.0974
ILMN_1678086	CCDC74A	−0.6070	1.6 × 10−3	0.0975
ILMN_1669064	HSZFP36	0.6087	1.5 × 10−3	0.0975
ILMN_1810093	TSPAN2	−0.5941	1.5 × 10−3	0.0976
ILMN_1673522	MOCOS	0.6122	1.6 × 10−3	0.0976
ILMN_1764309	ADH1A	−0.6229	1.6 × 10−3	0.0977
ILMN_1795325	ACTG2	−0.6151	1.6 × 10−3	0.0977
ILMN_1773814	MUSTN1	−0.6206	1.5 × 10−3	0.0977
ILMN_1703576	MYO10	0.6086	1.6 × 10−3	0.0977
ILMN_1780937	MUS81	−0.6341	1.6 × 10−3	0.0977
ILMN_1757162	LOC654085	0.6181	1.5 × 10−3	0.0977
ILMN_1832155	Hs.167721	−0.6007	1.6 × 10−3	0.0977
ILMN_1782688	THNSL1	0.6374	1.6 × 10−3	0.0977
ILMN_1757298	BTBD7	0.6056	1.6 × 10−3	0.0978
ILMN_1798975	EGFR	0.6186	1.6 × 10−3	0.0978
ILMN_1775974	PLEKHA5	0.5995	1.6 × 10−3	0.0979
ILMN_1872404	Hs.478682	−0.6351	1.6 × 10−3	0.0979
ILMN_1808999	ARHGEF19	−0.6104	1.6 × 10−3	0.0979
ILMN_1733703	TRMU	−0.6098	1.6 × 10−3	0.098
ILMN_1795574	LOC644968	0.5916	1.6 × 10−3	0.098
ILMN_1700994	KREMEN1	0.6255	1.6 × 10−3	0.098
ILMN_1737146	TRAM1	0.6212	1.6 × 10−3	0.098
ILMN_1809889	CCDC117	0.6109	1.6 × 10−3	0.0981
ILMN_1735909	TRPT1	−0.6155	1.6 × 10−3	0.0982
ILMN_1670472	UBXD8	0.6387	1.7 × 10−3	0.0986
ILMN_1700633	ABHD4	−0.5964	1.7 × 10−3	0.0988
ILMN_1914072	Hs.562762	0.6098	1.7 × 10−3	0.0989
ILMN_1651642	GPC2	−0.6187	1.7 × 10−3	0.099
ILMN_1671046	HSPB2	−0.6162	1.7 × 10−3	0.099
ILMN_1662578	C1GALT1	0.5897	1.7 × 10−3	0.099
ILMN_1693514	ILK	−0.6264	1.7 × 10−3	0.0992
ILMN_1800447	PHKB	0.5895	1.7 × 10−3	0.0992
ILMN_1701933	SNCA	−0.5903	1.7 × 10−3	0.0993
ILMN_1779547	HPSE	0.6297	1.7 × 10−3	0.0995
ILMN_1883624	Hs.582952	0.5802	1.7 × 10−3	0.0997
ILMN_1774717	TMEPAI	−0.5933	1.7 × 10−3	0.0998
ILMN_1789463	FXYD1	−0.6164	1.7 × 10−3	0.0999
ILMN_1651900	KCNA4	0.6164	1.7 × 10−3	0.0999
Beta values- Measure of distance between group means, expressed
in SD units–positive beta implies up-regulation and negative beta
implies down-regulation in preeclamptic group compared with
normal pregnant group
